# Supplementary material for: Endophytic Penicillium oxalicum AUMC 14898 from Opuntia ficus-indica: A Novel Source of Tannic Acid Inhibiting Virulence and Quorum Sensing of Extensively Drug-Resistant Pseudomonas aeruginosa
Source: Int J Mol Sci. 2024 Oct 16;25(20):11115. doi: 10.3390/ijms252011115 (PMC11507641; doi:10.3390/ijms252011115)
Supplement: Supplementary file 1 [file ijms-25-11115-s001.zip]

Archive with 1 entries (1 files):
- ijms-3236837-supplementary.pdf
